# Supplementary material for: Phenotypic, Physiological, and Transcriptomic Analyses Reveal Different Responses to Salt Stress in Cultivated Red Lettuce and Wild Lettuce Seedlings
Source: Int J Mol Sci. 2025 Apr 6;26(7):3425. doi: 10.3390/ijms26073425 (PMC11989937; doi:10.3390/ijms26073425)
Supplement: Supplementary file 1 [file ijms-26-03425-s001.zip]

Archive with 1 entries (1 files):
- ijms-3526053-supplementary.pdf
